# Supplementary material for: The Complex Biodiversity-Ecosystem Function Relationships for the Qinghai-Tibetan Grassland Community
Source: Front Plant Sci. 2022 Jan 27;12:772503. doi: 10.3389/fpls.2021.772503 (PMC8829388; doi:10.3389/fpls.2021.772503)
Supplement: Supplementary Appendix 1 — A comparison of location, climate attributes, and community characters of the 118 study sites. “Richness” and “Abundance” represent species number and total individual number in a 1 m2 quarter. [file Data_Sheet_1.xls]

## Sheet: 581 plots
Locations		Species diversity and biomass								Standardized effect size of functional (FDQ) or phylogenetic (FDM) diversity
Sites	Plots	Richness	Shannon	Biomass	Leaf size	SLA	Plant height	Seed mass	Multi-traits	Phylogeny
S1	1	10	1.659	66.31	0.92	0.88	-0.04	-0.57	0.3	0.31
S1	2	8	1.183	60.35	1.05	0.73	-0.74	-0.39	0.16	0.42
S1	3	10	1.674	62.6	1.25	0.66	-1.14	0.56	0.33	0.85
S1	4	8	1.589	67.56	1.33	0.58	-0.36	-0.23	0.33	0.42
S1	5	8	1.335	88.76	0.36	0.39	-1.12	-0.88	-0.31	0.69
S2	6	19	2.059	143.19	2.06	1.42	0.76	0.17	1.1	1.06
S2	7	14	1.605	268.47	1.54	0.96	0.5	0.38	0.85	1.29
S2	8	17	1.378	246.43	1.15	1.12	0.99	0.35	0.9	0.92
S3	9	8	1.665	84.28	-3.43	-1.46	0.46	-0.14	-1.14	-1.18
S3	10	5	0.968	86.14	-3.19	-1.83	0.08	-1.77	-1.3	-1.65
S3	11	8	1.486	94.75	-1.96	-1.64	1.43	-0.96	-0.78	-3.37
S3	12	3	1.061	71.24	-2.61	-0.87	-1.79	-2.94	-1.44	-2.99
S3	13	3	0.946	53.7	-0.53	-1.33	-0.72	-1.43	-1	-4.54
S4	14	6	1.379	32.64	-1.37	-1.63	1.07	1.34	-0.15	-0.15
S4	15	8	1.663	68.44	-1.05	-1.63	1.57	1.41	0.08	-0.92
S4	16	7	1.494	54.01	-0.83	-1.09	2.07	1.55	0.43	-0.89
S4	17	7	1.524	51.14	-1.39	-1.23	1.87	0.36	-0.1	-0.51
S4	18	6	1.544	48.72	-2.86	-2.62	1.7	-0.88	-0.67	-0.13
S5	19	7	1.423	65.01	0.07	-0.54	0.39	0.22	0.04	-0.16
S5	20	12	2.051	39.4	-1.67	-0.98	1.26	1.09	-0.08	-2.04
S5	21	10	1.826	82.22	-0.36	-0.83	2.14	0.89	0.46	-0.68
S5	22	9	1.263	146.86	-0.05	-1.49	1.82	0.67	0.24	-0.8
S5	23	8	1.399	154.92	-0.27	-1.06	1.55	-0.95	-0.18	-0.41
S6	24	5	1.516	46.8	1.08	0.34	-2.03	1.12	0.13	1.38
S6	25	10	1.911	46.72	0.47	0.75	0.63	1.08	0.73	-1.75
S6	26	8	1.804	46.34	2.05	0.99	-1.82	1.01	0.31	1.02
S6	27	5	1.333	53.35	0.85	0.42	-1.61	0.27	-0.02	-0.04
S6	28	7	1.701	46.26	0.93	0.66	0.43	0.65	0.67	-1.75
S7	29	5	1.514	52.26	-0.67	-1.09	1.16	0.95	0.09	-0.22
S7	30	8	1.523	66.77	0.09	-1.23	2.93	0.93	0.68	-0.71
S7	31	6	1.441	51.84	-0.76	-1.39	2.29	-0.06	0.02	-2.24
S7	32	5	1.898	16.83	-0.61	-1.13	-0.83	1.46	-0.28	-1.57
S7	33	5	1.589	85.88	-0.93	-2.13	2.51	0.08	-0.12	-2.74
S8	34	6	1.482	50.25	0.61	1.86	3.05	-0.39	1.03	-2.14
S8	35	7	1.193	33.86	0.76	0.27	2.93	0.09	1.01	-1.66
S8	36	7	1.321	56.61	0.79	0.4	2.37	-0.56	0.75	-1.77
S8	37	4	1.052	60.31	-0.62	-0.37	-0.47	0.15	0.39	-3.29
S8	38	5	1.135	96.58	0.61	0.77	2.78	0.18	1.09	-1.73
S9	39	3	0.743	112.67	2.16	1.87	1.16	2.39	1.52	1.84
S9	40	3	0.579	58.67	-2.2	-0.06	2.43	-0.1	-2.31	0.46
S9	41	3	1.035	56.47	-0.13	-3	2.21	-1.31	-0.18	-1.63
S9	42	3	0.71	70.66	0.29	0.36	2.27	-1.48	0.36	-0.24
S9	43	4	0.966	38.92	0.97	0.21	-2.37	1.04	0.15	0.66
S10	44	6	1.286	74.54	0.35	0.2	3.11	0.03	0.92	0.15
S10	45	6	1.239	53.72	0.67	0.24	1.95	-0.83	0.51	-0.65
S10	46	7	1.575	96.41	0.72	0.05	2.92	-0.76	0.73	0.28
S10	47	7	1.461	28.22	1.32	0.51	2.02	-0.24	0.9	0.26
S10	48	7	1.603	122.12	0.66	-1.15	1.93	-0.32	0.28	-0.14
S11	49	7	1.641	110.84	-0.46	0.23	2.62	-0.55	0.46	-1.33
S11	50	7	1.283	125.03	0.42	0.43	2.28	-0.78	0.59	-0.29
S11	51	4	0.87	81.55	-0.65	-1.76	1.33	0.27	-0.2	-1.61
S11	52	8	1.87	132.28	-0.29	-0.08	1.84	-0.96	0.13	-0.83
S11	53	5	1.341	65.89	-1.33	-0.67	2.08	-1.36	-0.07	-1.74
S12	54	7	1.543	35.7	2.73	1.59	2.91	1.36	2.15	-1.96
S12	55	10	1.895	57.49	0.95	0.36	2.78	0.02	1.03	-0.96
S12	56	5	1.382	37.41	0.09	-0.66	2.09	0.73	0.56	-0.08
S12	57	11	1.744	45.91	2.33	0.77	2.58	1.47	1.79	-1.32
S12	58	10	1.651	19.83	1.09	1.27	2.83	0.33	1.38	-0.87
S13	59	13	2.003	146.93	1.41	1.79	3.23	0.74	1.79	1.23
S13	60	12	1.779	36.14	1.26	0.87	1.32	0.71	1.04	-0.89
S13	61	11	1.873	264.48	1.22	0.84	2.37	0.16	1.15	-0.79
S13	62	17	2.386	108.27	1.76	1.38	2.59	1.85	1.9	1.03
S13	63	17	2.187	81.28	2.41	2.18	2.52	2.17	2.32	-2.44
S14	64	10	1.79	156.13	1.69	1.57	3.31	0.83	1.85	-1.48
S14	65	10	2.022	109.09	0.97	0.72	2.53	0.66	1.22	-1.04
S14	66	5	1.334	131.73	2.54	0.97	2.53	0.17	1.18	-2.19
S14	67	6	1.364	121.76	0.85	0.74	2.55	0.49	1.16	-1.87
S14	68	6	1.295	149.55	0.47	0.13	2.12	0.68	0.85	-1.79
S15	69	12	2.096	114.5	1.31	0.85	1.87	-0.46	0.89	-0.86
S15	70	11	2.041	110.33	0.93	0.89	1.93	-0.45	0.83	-0.17
S15	71	12	1.738	46.31	1.36	1.15	1.35	0.82	1.17	-0.06
S15	72	9	1.678	67.69	0.58	0.94	1.69	0.52	0.93	-1.88
S15	73	12	2.139	86.2	1.67	1.33	2.4	0.86	1.57	-1.28
S16	74	7	1.045	171.55	0.59	0.78	1.67	0.56	0.9	-1.27
S16	75	8	1.374	213.45	1.04	1.01	1.89	0.79	1.18	-0.67
S16	76	14	1.793	233.51	1.55	1.88	1.69	0.62	1.44	-0.1
S16	77	8	1.593	78.45	0.78	0.99	1.02	0.1	0.72	-1.28
S16	78	9	1.367	105.9	2.85	1.71	1.45	-0.04	1.49	-1.43
S17	79	31	3.055	178.9	2.33	1.61	0.63	-0.16	1.1	0.77
S17	80	23	2.938	184.76	2.67	1.26	0.55	-0.3	1.15	0.91
S17	81	16	2.307	213.06	1.56	1	-0.22	-0.97	0.34	0.27
S18	82	14	1.8	153.32	2.76	1.31	0.82	0.4	1.32	1.18
S18	83	21	2.482	157.54	3.21	1.47	0.77	-0.08	1.34	0.87
S18	84	22	2.039	221.82	2.48	1.26	1.33	0.54	1.4	1.59
S18	85	11	1.538	239.88	2.6	0.85	0.72	-0.72	0.86	0.39
S18	86	17	1.922	266.13	3.19	1.74	2.51	0.71	2.04	-2.34
S19	87	27	2.832	218.37	1.8	1.52	1.56	0.12	1.5	-1.82
S19	88	18	2.15	180.93	3.09	1.53	1.77	0.4	1.7	0.23
S19	89	28	2.583	275.23	1.17	0.84	2.69	1.06	2.19	1.18
S19	90	17	2.498	135.15	0.87	1.47	2.56	0.57	1.87	1.75
S19	91	25	2.566	163.23	2.9	1.32	2.05	0.43	1.68	0.74
S20	92	36	2.816	267.12	2.63	1.4	1.61	-0.2	1.36	0.33
S20	93	25	2.393	183.23	2.52	1.21	-1.92	0.09	1.43	1.01
S20	94	29	2.272	227.14	2.4	1.28	1.43	0.56	1.42	1.26
S20	95	20	1.823	220.29	1.39	1.43	0.87	-0.26	0.86	0.1
S20	96	23	2.423	189.45	1.93	1.38	0.98	0.1	1.1	0.19
S21	97	24	2.589	145.95	1.45	1.01	0.52	0.23	0.8	0.71
S21	98	19	2.384	230.36	0.63	0.6	0.06	-0.42	0.22	0.18
S21	99	25	2.757	251.19	1.01	1.34	1.12	-0.45	0.76	0.56
S21	100	22	2.468	132.25	1.45	1.49	0.57	-0.22	0.82	0.33
S22	101	29	2.968	268.66	3.18	2.05	0.83	0.03	1.52	0.52
S22	102	34	2.942	214.34	2.34	1.32	0.76	0.45	1.22	1.44
S22	103	37	2.947	299.5	1.71	0.97	0.72	0.33	0.93	1.21
S22	104	29	3.127	211.54	1.55	0.93	0.09	-0.04	0.63	0.19
S22	105	33	2.86	196.92	1.83	0.88	0.77	0.18	0.92	0.33
S23	106	24	2.767	194.58	1.58	1.11	0.45	-0.23	0.73	0.26
S23	107	21	2.575	162.7	1.52	1.19	0.35	0.36	0.86	0.71
S23	108	23	2.571	170.84	1.4	1.16	0.93	0.47	0.99	0.91
S24	109	17	1.873	69.39	1.19	0.72	3.19	1.18	0.16	1.55
S24	110	16	1.437	67.3	0.74	0.48	-2.24	0.99	-0.01	1.43
S24	111	17	1.852	38.68	0.62	0.29	3.01	-0.14	-0.27	0.76
S24	112	17	2.178	98.42	1.07	1.08	-2.44	0.43	0.08	1.16
S24	113	15	1.939	66.45	-0.15	-0.04	-1.57	-0.22	-0.5	0.3
S25	114	7	1.166	22.59	-1.27	-1.65	-1.54	-2.47	-1.73	-1.25
S25	115	8	1.178	22.08	0.43	-0.14	-0.73	-1.9	-0.59	0.32
S25	116	8	1.347	199.48	0.76	0.63	-1.06	-1.64	-0.33	-1.64
S25	117	6	1.189	134.28	0.23	0.3	-1.33	-3.15	-0.99	-2.57
S25	118	6	1.088	24.77	-1.02	-1.21	-0.94	-3.22	-1.6	-2.65
S26	119	29	2.966	170.65	1.73	1.19	0.73	0.09	0.94	0.25
S26	120	26	2.62	94.84	1.36	1.05	0.58	0	0.75	0.34
S26	121	20	2.356	174.94	0.96	0.9	-0.79	-0.18	0.22	0.17
S26	122	24	2.395	105.08	1.07	0.93	-1.04	0.48	0.36	0.65
S26	123	21	2.158	111.63	1.34	1.47	-0.24	-0.5	0.52	-0.21
S27	124	16	2.154	113.87	-0.15	0.86	-0.97	-1.15	-0.35	0.22
S27	125	16	2.261	117.68	0.43	0.35	-0.92	-0.76	-0.23	-0.13
S27	126	15	2.025	98.65	1.18	0.77	-1.14	-1.18	-0.09	0.03
S27	127	16	2.186	134.56	0.25	0	-0.81	-1.1	-0.42	-0.31
S27	128	17	2.216	193.95	0.05	0.41	-1.06	-1.28	-0.47	0.09
S28	129	18	2.202	142.96	-0.13	-0.28	0.43	0.22	0.06	0.44
S28	130	15	2.362	113.16	0.81	0.05	0.07	-0.49	0.11	-0.3
S28	131	17	2.567	164.7	0.26	-0.11	0.02	2.06	-0.02	-0.12
S28	132	19	2.59	129.03	0	-0.05	-0.22	-1.3	-0.39	-0.57
S28	133	22	2.558	178.28	-0.27	0.38	-0.09	-0.94	-0.23	-1.06
S29	134	17	2.232	135.96	1.52	0.21	0.51	-0.53	0.43	-0.25
S29	135	19	2.164	137.47	-0.46	0.37	-0.33	-0.82	-0.31	-0.18
S29	136	16	2.409	128.65	0.01	0.35	-0.19	-0.4	-0.06	-0.14
S29	137	19	2.528	116.17	0.31	0.22	0.56	-0.11	0.25	0.12
S29	138	16	2.214	119.07	0.01	0.23	0.62	-0.24	0.16	0.37
S30	139	22	2.339	98.83	0.33	0.58	-0.44	0.27	0.19	0.47
S30	140	23	2.778	110.05	0.36	0.54	-0.53	0.3	0.17	0.51
S30	141	16	1.877	109.37	0.06	0.33	0.51	-0.19	0.18	0.33
S30	142	16	1.726	126.56	0.43	0.51	1.15	0.24	0.58	0.63
S30	143	10	1.3	132.59	-0.09	0.01	-0.6	0.03	-0.16	0.02
S31	144	21	2.367	196.88	0.69	0.36	1.09	0.02	0.54	0.47
S31	145	15	2.013	137.37	-0.44	-0.83	0.4	-0.47	-0.34	-0.21
S31	146	14	2.086	112.15	0.65	0.53	0.34	-0.31	0.3	0.28
S31	147	22	2.451	150.38	0.88	1	0.76	-0.35	0.57	-0.21
S32	148	22	2.517	182.56	0.65	0.4	-1.84	0.24	0.43	0.35
S32	149	21	2.338	225.42	1.17	0.65	1.45	0.5	0.94	0.73
S32	150	20	2.535	185.52	0.8	0.31	1.58	0.68	0.84	0.89
S32	151	22	2.752	182.01	0.99	0.5	1.77	0.72	1	0.63
S32	152	25	2.708	271.27	1.16	0.53	1.96	0.85	1.13	0.98
S33	153	20	2.579	137.21	1.87	0.96	1.34	-0.32	0.96	0.47
S33	154	20	2.725	168.77	2.52	1.27	0.82	1.83	1.61	1.19
S33	155	17	2.39	109.04	1.61	1.36	0.61	0.6	1.05	-0.06
S33	156	19	2.571	205.54	1.89	0.93	1.77	1.59	1.55	1.09
S33	157	30	2.721	179.64	2.19	1.23	1.73	1.72	1.72	0.89
S34	158	10	1.671	99.68	0.34	0.16	-1.69	-1.16	-0.59	-0.91
S34	159	19	2.36	131.49	0.23	1.45	-0.55	-0.93	0.05	-0.76
S34	160	19	2.338	170.33	0.3	1.02	-0.93	-1.31	-0.23	-1.28
S34	161	24	2.694	215.08	0.03	1.04	-0.14	-0.5	0.11	-0.49
S34	162	18	2.016	273.78	0.37	0.85	-0.09	-0.64	0.12	-0.5
S35	163	26	2.698	129.21	0.46	0.87	0.32	0.07	0.43	0.54
S35	164	27	2.809	189.54	0.61	1.76	0.95	0.65	0.99	1.09
S35	165	21	2.288	136.99	0.43	0.71	0.4	0.12	0.42	0.41
S35	166	24	2.37	159.99	0.45	0.67	0.45	-0.08	0.37	0.31
S35	167	20	2.31	141.87	0.04	0.34	0.17	0.01	0.14	0.5
S36	168	12	1.891	81.4	-0.56	-0.13	-1.94	-1.66	-1.07	-1.12
S36	169	17	2.152	61.12	-0.36	0.33	0.67	0.03	-0.45	0.37
S36	170	20	2.23	87.16	0.21	0.16	-0.57	-0.7	-0.23	-0.39
S36	171	16	2.257	69.6	-0.86	-0.13	-0.55	-1.24	-0.7	-0.45
S36	172	13	2.225	60.28	-1.37	-0.78	-0.76	-1.42	-1.08	-0.5
S37	173	5	1.296	40.56	-1.1	-1.53	-2.55	-2.43	-1.9	-0.54
S37	174	6	1.163	49.84	-1.29	-1.38	-1.02	-1.97	-1.42	-1.26
S37	175	8	1.513	43.76	-1.82	-1.75	-2.25	-2.72	-2.14	-2.02
S37	176	8	1.411	41.76	-1.15	-1.06	-1.39	-1.5	-1.28	-1.37
S37	177	9	1.358	46.96	-1.07	-1.32	-1.53	-1.86	-1.45	-1.65
S38	178	15	1.823	140.77	-1.09	-1.39	-1.84	-0.61	-1.23	-1.47
S38	179	14	1.789	211.93	-0.37	-0.03	-0.82	-1.12	-0.59	-0.74
S38	180	11	1.84	119.81	-0.59	-0.92	-1.1	0.13	-0.62	0.4
S38	181	12	1.602	112.05	-0.26	-0.01	-0.65	0.03	-0.22	0.54
S38	182	10	1.145	247.63	-0.48	-0.44	-1.7	0.18	-0.61	0.2
S39	183	7	1.562	70.93	0.05	-0.3	-1.03	-1.27	-0.64	-0.36
S39	184	10	1.592	84.53	0.09	-0.22	-0.1	-0.48	-0.18	-0.15
S39	185	8	1.426	119.95	-0.95	-1.13	0.51	-1.74	-0.83	-2.95
S39	186	11	1.308	82.17	0.03	-0.26	0.38	-1.13	-0.25	-1.48
S39	187	11	1.837	91.43	-0.16	-0.15	-0.33	-1.19	-0.46	-1.62
S40	188	8	1.295	117.68	0.25	-0.08	1.43	0.51	0.53	-0.74
S40	189	8	1.533	89.47	0.12	-0.4	1.07	0.32	0.28	-0.91
S40	190	11	1.948	77.41	0.49	-0.05	1.44	0.65	0.63	-0.87
S40	191	8	1.347	103.9	-0.24	-0.33	1.39	0.11	0.23	-1.04
S40	192	8	1.195	103.13	-0.28	-0.45	1.26	0.58	0.28	-1.52
S41	193	7	1.594	68.01	0.1	-0.48	3.29	-0.53	0.6	-1.95
S41	194	8	1.585	89.15	0.68	-0.35	2.44	-0.19	0.65	-0.48
S41	195	6	1.429	96.69	0.49	-0.27	3	1.76	1.25	-0.09
S41	196	11	1.597	120.75	0.45	-0.19	3.06	1.15	1.12	-0.05
S41	197	10	1.545	105.17	0.51	-0.11	3.08	0.64	1.03	-0.87
S42	198	16	2.439	85.04	0.77	0.33	0.67	0.73	0.63	0.31
S42	199	19	2.621	78.25	1.04	1.03	0.93	1.11	1.03	0.91
S42	200	18	2.37	131.22	1.16	0.49	1.94	0.25	0.96	0.07
S42	201	24	2.558	129.24	1.2	1.11	1.69	0.44	1.11	0.28
S42	202	15	1.955	74.89	0.88	0.93	1.88	0.88	1.14	0.13
S43	203	13	1.931	88.39	-0.79	-1.04	0.09	-0.1	-0.46	-0.22
S43	204	8	1.46	44.72	0.31	0.27	0.28	0.21	0.27	0.27
S43	205	13	1.883	76.35	0.55	0.36	0.35	-0.06	0.3	0.43
S43	206	14	1.882	39.13	-0.42	-0.29	-0.27	0.06	-0.23	-0.94
S43	207	15	2.286	55.25	0.16	-0.38	0.26	0.15	0.05	-0.08
S44	208	17	2.489	82.02	-0.17	-0.55	0.41	-0.42	-0.18	-0.31
S44	209	15	2.189	55.51	0.55	0.28	0.56	-0.25	0.29	-0.12
S44	210	24	2.764	69.76	-0.02	0	1.41	0.1	0.37	0.19
S44	211	14	2.325	34.51	-0.07	-0.19	0.61	-0.08	0.07	0.46
S44	212	18	2.493	80.24	-0.31	-0.35	1.3	0.08	0.18	-0.11
S45	213	5	1.305	35.06	-1.37	-1.71	-1.48	-0.45	-1.25	0.33
S45	214	7	1.623	35.14	0.47	-0.02	-0.57	0.32	0.05	-0.24
S45	215	8	1.625	47.35	-0.55	-0.57	-0.76	-0.16	-0.51	-0.83
S45	216	7	1.707	32.25	-1.04	-1.1	-0.6	0.12	-0.66	-0.59
S45	217	8	1.528	53.32	-0.6	-1.17	-0.64	-0.01	-0.61	0.08
S46	218	15	2.482	78.13	0.46	0.77	0.69	1.36	0.82	0.34
S46	219	11	1.918	63.15	-0.07	-0.34	-0.33	0	-0.19	0.25
S46	220	13	2.236	58.74	-0.02	-0.24	-0.54	-0.24	-0.26	-0.18
S46	221	12	1.971	67.69	0.49	0.71	0.23	0.93	0.59	-0.38
S46	222	14	2.032	60.87	-0.14	-0.26	0.37	1	0.24	-0.27
S47	223	4	1.18	59.54	0.4	-0.47	0.81	-0.25	0.7	-0.95
S47	224	4	1.126	34.24	-1.18	-0.13	1.22	1.97	1.85	-1.24
S47	225	4	0.711	63.12	1.97	-0.25	-0.17	2	-1.11	-1.19
S47	226	4	1.132	47.67	0.68	-0.05	1.27	-0.23	1.17	-0.56
S47	227	5	1.602	144.48	0.54	0.15	1.16	1.83	0.92	-1.74
S48	228	6	1.436	55.48	0.32	-0.03	1.29	1.33	0.73	-1.79
S48	229	6	1.254	52.23	2.53	0.38	0.57	1.67	0.91	0.73
S48	230	5	0.927	62.89	0.83	0.02	0.95	2.04	0.96	-0.21
S48	231	12	2.058	33.95	0.88	0.35	0.48	0.93	0.66	-0.78
S48	232	10	1.564	23.16	0.8	0.38	0.24	0.48	0.48	-1.35
S49	233	9	1.665	56.49	0.77	0.5	0.65	1.19	0.78	-0.58
S49	234	11	1.43	146.35	1.09	0.48	0.51	1.12	0.8	-0.48
S49	235	8	1.585	95.83	0.52	0.37	0.46	1.54	0.72	-1.93
S49	236	9	1.864	55.44	0.37	-0.32	0.43	1.11	0.4	-2.02
S49	237	10	1.719	95.41	-0.01	-0.37	0.48	1.71	0.45	-1.44
S50	238	7	1.37	85.53	-1.44	-1.27	0.95	2.76	-0.18	0.32
S50	239	12	1.754	89.7	0.43	0.1	0.56	0.92	0.5	-0.01
S50	240	8	1.582	83.85	-0.67	-0.66	0.55	0.28	-0.13	0.45
S50	241	15	2.312	66.1	0.2	0.64	0.94	1.01	0.7	0.09
S50	242	8	1.851	118.6	0.03	-0.35	0.44	0.25	0.09	-0.62
S51	243	7	1.663	71.15	0.1	-0.32	-0.43	0.18	-0.12	-0.73
S51	244	11	2.022	71.81	0.23	0.17	0.57	0.12	0.27	-0.94
S51	245	6	1.499	49.92	1.29	0.9	0.48	2	1.17	0.54
S51	246	8	1.459	45.08	0.5	0.73	0.19	0.05	0.37	0.23
S51	247	4	0.6406	123.48	-1.04	-1.3	-0.04	0.27	-0.53	-0.07
S52	248	5	1.444	88.29	-1.15	-1.7	1.54	0.15	-0.29	-0.78
S52	249	6	1.252	113.01	-0.96	-1.48	2.13	0.78	0.12	-0.55
S52	250	6	1.253	138.48	-0.01	-0.17	1.94	2.26	1.01	-0.49
S52	251	5	1.479	68.08	0.38	-0.11	2.36	1.99	1.16	-1.32
S52	252	7	1.699	111.17	0.82	0.47	1.99	1.62	1.23	-0.21
S53	253	4	0.781	125.29	-1.01	-0.93	2.87	0.1	0.51	0.99
S53	254	4	0.712	86.96	0.38	-0.57	-2.47	0.26	0.82	-0.16
S53	255	5	1.428	58.34	1.06	0.49	2.46	-0.42	1.62	0.25
S53	256	4	0.768	89.31	0.4	1.55	-1.85	0.08	0.89	-0.38
S53	257	5	1.245	82.13	-0.23	-0.02	2.31	0.21	0.57	-1.35
S54	258	12	1.927	135.27	-0.07	0.16	-0.47	-0.1	-0.12	-1.36
S54	259	12	2.24	60.39	-0.05	0.19	-0.35	-0.03	-0.06	1.66
S54	260	9	1.966	58.48	-0.11	0.37	-1.43	0.42	-0.19	-0.74
S54	261	9	1.711	58.93	-0.29	0.07	0.41	-0.46	-0.62	-1.99
S54	262	16	2.434	83.79	0.17	0.2	-0.2	0.01	0.05	-0.94
S55	263	10	1.97	60.28	-0.17	-0.5	-1.14	-0.73	-0.64	-1.33
S55	264	10	1.855	58.04	-0.28	-0.57	-1.44	0.47	-0.46	-1.23
S55	265	10	1.88	61.21	0.11	-0.25	0.43	0.58	0.22	-0.87
S55	266	7	1.827	44.64	0	-0.61	-1.39	0.03	-0.49	0.08
S55	267	9	1.646	81.85	0.02	-0.23	-1.33	0.11	-0.36	1.12
S56	268	9	1.764	54.29	-1.37	0.36	-1.77	0.92	-0.47	0.53
S56	269	7	1.61	48.42	-1.78	-0.18	-2.03	-0.08	-1.02	-0.35
S56	270	11	2.169	52.48	0.07	0.99	1.88	1.53	1.17	1.56
S56	271	11	2.134	43.09	-1.12	-0.06	-0.09	1.57	0.08	-0.36
S56	272	11	1.475	32.61	-0.5	-0.32	-1.62	0.1	-0.71	-0.01
S57	273	13	2.044	85.15	-0.01	0.18	-1.56	-0.16	-0.39	-0.94
S57	274	8	1.561	59.28	-0.24	-0.13	-1.06	0.19	-0.31	-1.28
S57	275	10	1.451	73.32	-0.22	-0.19	-0.97	-0.35	-0.43	-1.8
S57	276	10	1.798	81.92	-0.1	-0.18	-0.39	0.55	-0.03	-2.19
S57	277	10	1.972	74.89	0.3	-0.37	-0.34	0.14	-0.07	-0.48
S58	278	9	1.673	41.2	-1.83	-1.68	-1.01	-0.42	-1.24	0.57
S58	279	6	1.332	56.6	-1.72	-2	-1.04	-0.76	-1.38	-1.51
S58	280	7	1.201	70.96	-1.67	-1.31	-0.84	-0.61	-1.11	-1.57
S58	281	7	1.383	49.64	-0.71	-0.55	-0.98	-0.08	-0.58	-1.11
S58	282	7	1.697	30.28	-0.18	-0.37	-1	-0.83	-0.6	-1.51
S59	283	7	1.678	51.64	-0.96	-0.57	-1.12	-0.43	-0.77	-1.31
S59	284	7	1.449	32.2	-0.83	-0.05	-1.33	0.16	-0.51	1.33
S59	285	6	1.476	57.52	-1.68	-0.24	-2.09	0.78	-0.81	0.07
S59	286	7	1.663	54.13	-1.81	-0.59	-1.81	1.74	-0.62	-0.29
S59	287	7	1.512	51.2	-1.68	-0.58	-1.01	0.91	-0.59	-0.37
S60	288	25	2.258	222.64	1.93	1.9	-0.7	-0.24	0.72	0.25
S60	289	20	2.414	141.38	1.2	1.18	-0.53	-0.64	0.3	-0.54
S60	290	19	2.422	167.88	0.61	0.7	-0.93	-0.69	-0.08	0.06
S60	291	19	2.137	122.72	0.57	0.85	-0.69	-0.59	0.04	-0.51
S60	292	22	1.933	228.51	0.89	0.91	-0.37	-0.31	0.28	-0.3
S61	293	20	2.569	45	0.09	0.88	-0.5	-0.16	0.08	0.02
S61	294	18	2.509	65.31	1.46	1.31	-0.25	0.27	0.7	0.23
S61	295	11	1.771	71.71	0.95	0.61	-0.29	0.36	0.41	-0.19
S61	296	14	1.944	68.31	0.46	0.41	0	0.92	0.45	0.21
S61	297	18	2.357	59.97	0.93	0.44	-0.77	0.74	0.34	0.49
S62	298	25	2.673	147.6	1.21	0.57	0.22	-0.09	0.48	0.34
S62	299	19	2.403	124.51	1.36	0.88	0.12	0.17	0.63	0.26
S62	300	21	2.742	90.12	1.07	0.81	-1.06	0.06	0.22	-0.22
S62	301	24	2.593	78.04	1.22	0.71	-0.5	0.13	0.39	-0.49
S62	302	20	2.595	175.15	1.53	1.06	0.47	0.49	0.89	0.49
S63	303	13	1.859	51.02	0.46	0.71	-0.06	1.37	0.62	-0.21
S63	304	10	1.98	36.76	1.13	0.7	-0.87	1.82	0.7	-0.73
S63	305	13	2.109	60.01	0.88	0.45	-0.77	1.22	0.45	-1.26
S63	306	16	2.254	41.37	0.4	0.28	-0.79	-0.9	-0.25	-0.75
S63	307	11	1.801	53.57	1.55	1.09	-0.17	0.83	0.83	-0.42
S64	308	14	2.054	138.93	0.88	0.23	-0.89	0.09	0.08	-0.49
S64	309	8	1.675	69.73	0.77	0.31	-0.83	0.25	0.13	-1.17
S64	310	7	1.642	72.88	0.82	0.36	-1.35	-0.01	-0.05	-1.82
S64	311	8	1.886	81.25	0.55	-0.12	-0.23	0.01	0.05	-1.86
S64	312	8	1.69	64.6	0.45	-0.02	-1.24	0.43	-0.1	-1.2
S65	313	12	1.542	153.99	-0.46	-0.47	0.14	-0.51	-0.33	-0.55
S65	314	4	0.902	91.16	-2.16	-2.61	-2.11	-2.79	-2.17	-2.43
S65	315	10	1.31	114.95	-2.57	-2.05	-1.24	-2.42	-2.07	-1.53
S65	316	7	1.407	72.53	-2.88	-2.57	-1.76	-2.35	-2.39	-4.5
S65	317	9	1.153	169.98	-2.83	-2.75	-2.2	-1.63	-2.35	-2.57
S66	318	12	1.758	73.64	-0.16	-0.53	-0.94	-1.43	-0.77	-1.25
S66	319	8	1.608	100.74	-1.27	-1.1	-2.86	-1.22	-1.61	-0.46
S66	320	14	2.202	62.72	-0.84	-0.67	-1.76	-1.34	-1.15	0
S66	321	7	1.462	108.37	-1.39	-1.26	-1.54	-2.07	-1.57	0.66
S66	322	13	1.819	57.52	0.07	-0.08	-0.83	-0.84	-0.42	0.45
S67	323	21	2.043	161.06	0.81	0.43	0.06	-0.1	0.3	-0.49
S67	324	18	1.934	199.3	0.46	0.13	-0.09	-0.25	0.06	-0.88
S67	325	14	2.138	94.56	-0.5	-0.31	-0.06	-0.57	-0.36	-0.48
S67	326	16	2.173	80.97	-0.67	-0.78	0.29	-1.77	-0.73	-0.95
S67	327	21	2.259	145.21	0.01	-0.09	-0.18	-0.7	-0.24	-0.97
S68	328	14	1.957	87.2	-0.11	-0.3	-0.99	-0.83	-0.56	-0.59
S68	329	10	1.833	101.77	-0.63	-0.32	0.68	-0.68	-0.24	-0.21
S68	330	9	1.67	130.59	-1.04	-1.1	-1.83	-0.9	-1.22	-1.58
S68	331	10	1.182	100.44	-0.45	-0.03	0.62	-0.89	-0.69	-1.05
S68	332	9	1.536	125.63	-1.55	-1.42	-1.29	-1.38	-1.41	1.73
S69	333	12	2.089	44.27	-1.22	-1.23	-1.94	-0.63	-1.26	-1.08
S69	334	10	1.729	61.39	-1.84	-1.79	-0.97	-0.6	-1.3	-0.71
S69	335	6	1.308	59.77	-1.57	-1.31	-1.47	-0.84	-1.3	-0.69
S69	336	10	1.938	58.06	-0.24	-0.35	-1.75	0.13	-0.55	-0.74
S69	337	11	1.933	62.7	-1.27	-1.13	-1.43	-0.79	-1.16	-1.58
S70	338	11	1.415	44.08	-1.34	-1.37	-2.03	-1.43	-1.54	-0.24
S70	339	10	1.715	56	-1.13	-1.19	-2.59	-1.97	-1.72	-0.77
S70	340	9	1.612	29.16	-2.35	-2.2	-2.53	-2.14	-2.32	-1.75
S70	341	12	1.707	69.33	-1.24	-1.02	-1.16	-0.96	-1.1	-0.52
S70	342	13	1.74	85.49	-1.4	-0.88	-0.79	-1.33	-1.1	-0.55
S71	343	11	1.877	41.73	0.17	0.06	-0.43	0.41	0.05	-1.79
S71	344	9	1.357	29.91	-1.34	-0.49	-0.83	0.01	-0.41	1.62
S71	345	12	1.984	33.63	-0.38	-0.81	-1.05	-0.61	-0.71	-1.31
S71	346	11	1.605	29.69	-0.93	-1.1	-1.54	-0.02	-0.9	-1.13
S71	347	9	1.809	47.45	-0.91	-1.04	2.38	0.05	-0.59	-2.47
S72	348	12	2.059	118.71	-1.37	-1.09	-1.23	-1.82	-1.38	-1.44
S72	349	13	2.04	75.44	-0.79	-0.87	-1.03	-1.05	-0.94	-0.64
S72	350	16	1.896	109.12	-0.75	-0.89	-0.89	-1.09	-0.91	-1.26
S72	351	16	2.303	131.76	-1.14	-0.76	-1.37	-1.05	-1.08	-1.51
S72	352	13	1.712	131.67	-0.7	-0.78	-0.49	-0.92	-0.72	-1.48
S73	353	17	2.36	59.48	-0.67	-0.72	-1.74	-0.22	-0.84	0.03
S73	354	12	2.199	69.17	-1	-0.88	-1.99	-0.05	-0.98	-0.33
S73	355	11	1.661	96.32	-1.33	-1.09	-2.78	-1.42	-1.66	0.63
S73	356	11	1.564	55.76	-1.02	-0.17	-0.83	-0.65	-1.04	0.52
S73	357	11	2.146	73.37	-1.3	-1.18	2.77	-1.69	-0.35	-1.46
S74	358	12	2.106	83.89	-1.35	-1.39	0.44	-1.86	-1.42	-0.41
S74	359	6	1.231	137.09	-1.43	-1.48	-1.35	-1.53	-1.45	-1.57
S74	360	7	1.71	47.36	-1.51	-1.3	-1.52	-2.09	-1.61	-2.57
S74	361	12	2.138	55.76	-0.6	-0.96	-1.19	-0.94	-0.92	-1.99
S74	362	9	1.809	72.96	-0.17	-0.73	-1.54	-2.17	-1.15	-1.12
S75	363	30	3.016	147.33	1.1	0.63	-0.13	1.04	0.34	0.39
S75	364	23	2.613	175.47	0.28	0.39	0.04	-0.1	0.15	0.56
S75	365	19	2.597	123.79	0.4	0.3	0.17	-0.05	0.21	0.01
S75	366	23	2.573	256.74	0.65	0.81	0.3	-0.07	0.42	0.04
S75	367	26	2.806	128.97	0.33	0.67	-0.21	0.04	0.24	-0.24
S76	368	19	2.571	112.95	0.46	0.48	0.23	0.31	0.37	-0.73
S76	369	12	2.062	129.24	0.98	0.93	-1.04	-0.17	0.18	0.23
S76	370	16	2.452	77.04	0.18	0.65	0.03	-0.06	0.2	0.3
S76	371	15	2.008	147.37	-0.07	0.2	-0.49	-0.2	-0.14	-0.13
S76	372	16	2.296	196.02	0.57	0.78	-0.01	0.23	0.39	0.16
S77	373	19	2.68	178.73	1.13	1.29	0.61	-0.74	0.57	-0.23
S77	374	18	2.533	143.38	1	0.99	0.41	-0.27	0.53	-0.3
S77	375	13	2.291	157.72	0.57	0.65	0.12	-0.28	0.27	-0.54
S77	376	24	2.439	202.81	0.39	1.02	1.41	0.25	0.77	0.27
S77	377	21	2.671	157.62	0.9	0.98	0.97	-0.19	0.67	0.03
S78	378	24	2.397	190.11	0.54	0.61	0.73	0.34	0.56	0.07
S78	379	25	2.571	80.56	0.57	0.58	1.41	0.6	0.79	-0.46
S78	380	15	2.255	137.37	1.08	0.72	1.03	0.41	0.81	0.37
S78	381	22	2.615	178.53	0.35	0.43	0.94	0.68	0.6	0.31
S78	382	25	2.453	163.34	0.73	0.56	1.16	0.84	0.82	0.22
S79	383	31	2.978	154.28	0.26	1.43	0.52	-0.07	0.54	0.16
S79	384	30	2.987	177.91	0.45	0.74	0.19	0.12	0.38	0.21
S79	385	19	2.465	182.1	0.49	0.53	0.52	0.21	0.44	0.96
S79	386	28	3.035	136.87	0.3	0.32	0.39	-0.42	0.15	0.26
S79	387	34	3.08	179.64	0.85	0.76	1.07	2.02	0.65	0.63
S80	388	21	2.504	145.04	1.2	0.89	2.59	0.1	1.2	0.38
S80	389	20	2.512	91.08	0.5	0.52	1.94	0.17	0.78	0.3
S80	390	16	2.236	83.68	1.56	0.95	0.65	-0.24	0.73	-0.14
S80	391	16	2.376	129.6	1.71	1.1	1.5	0.18	1.12	1.04
S80	392	27	2.819	140.83	0.97	0.72	1.26	0.15	0.78	0.84
S81	393	22	2.659	153.6	1.05	0.98	1.09	-0.02	0.78	0.01
S81	394	28	2.659	185.74	0.88	0.51	1.4	0.1	0.72	0.29
S81	395	14	2.369	144.68	1.24	0.86	0.67	0.04	0.7	-0.19
S81	396	23	2.569	165.39	1.04	0.9	0.61	-0.04	0.63	-0.4
S81	397	28	2.894	199.99	0.9	0.92	0.45	-0.05	0.56	-0.42
S82	398	22	2.717	117.41	-0.35	-0.17	0.19	-0.55	-0.22	-0.37
S82	399	27	2.651	108.52	0.69	0.55	0.41	-0.18	0.37	-0.65
S82	400	23	2.895	85.53	0.46	0.37	0.87	0.14	0.46	-1.07
S82	401	19	2.565	166.15	0.34	0.26	0.59	0.04	0.31	-0.42
S82	402	25	2.755	139.25	0.49	0.92	0.68	0.1	0.55	0.29
S83	403	18	2.057	283.53	0.3	0.36	-0.1	-0.74	-0.05	-0.23
S83	404	23	2.299	168.54	0.35	0.77	-0.37	2.47	0.08	-0.04
S83	405	19	2.129	213.21	0.39	0.69	-0.44	-0.83	-0.05	-0.51
S83	406	22	2.179	242.49	0.24	0.41	-0.17	-0.6	-0.03	0.07
S83	407	29	2.383	179.06	0.5	0.66	-0.33	-0.07	0.19	0.2
S84	408	33	3.125	166.04	0.21	0.75	0.57	0.29	0.46	-1.38
S84	409	26	2.506	263.94	0.42	1.09	0.63	0.2	0.59	-0.07
S84	410	20	2.405	222.33	0.44	1.2	0.14	0.41	0.55	0.21
S84	411	23	2.781	150.97	0.54	0.94	0.87	-0.06	0.57	0.82
S84	412	28	2.978	237.19	0.67	1.2	1.11	-0.14	0.71	0.48
S85	413	14	2.001	155.2	0.48	0.4	0.19	-1.97	-0.23	-0.14
S85	414	19	2.687	157.51	-1.08	0.35	0.87	-0.3	-0.04	0.17
S85	415	10	1.797	145.14	-0.83	-0.26	-0.82	-2.52	-1.11	-0.36
S85	416	9	1.595	109.27	-1.94	-1.59	-1.13	-1.71	-1.59	-1.06
S85	417	8	1.813	178.32	-2.05	-1.44	-0.29	-1.87	-1.41	-1.62
S86	418	20	2.155	179.14	0.32	0.2	1.5	-0.34	0.42	0.33
S86	419	18	2.159	185.82	1.09	0.36	1.24	-0.57	0.53	0.44
S86	420	14	2.128	139.89	0.78	0.13	0.73	-0.62	0.26	0.27
S86	421	15	2.081	208.79	0.22	0.23	1.41	-0.42	0.36	0.58
S86	422	15	2.246	82.17	0.77	0.28	1.32	-0.3	0.52	0.73
S87	423	26	2.531	155.2	1.13	0.65	1.88	-0.06	0.9	0.39
S87	424	23	2.425	134	1.67	0.93	1.37	0.25	1.06	1.08
S87	425	17	2.544	167.96	1.61	1.15	1.21	0.21	1.05	1.17
S87	426	22	2.853	79.03	1.34	0.68	1.52	0.19	0.93	1.11
S87	427	21	2.579	106.49	1.49	0.77	1.69	0.51	1.12	0.99
S88	428	24	2.58	191.07	0.84	0.63	1.27	-0.2	0.63	0.28
S88	429	27	2.827	179.43	0.47	0.48	1.15	-0.02	0.52	0.13
S88	430	20	2.605	176.56	0.53	0.89	1.08	-0.07	0.61	0.12
S88	431	26	2.772	145.75	0.88	1.21	1.3	0.03	0.86	0.25
S88	432	30	2.982	132.19	1	1.25	0.82	-0.11	0.74	0.06
S89	433	24	2.535	206.73	0.78	0.34	1.53	0.53	0.8	0.24
S89	434	23	2.686	259.06	0.8	0.45	1.17	0.31	0.68	0.21
S89	435	23	2.688	138.64	0.73	0.59	1.06	0.18	0.64	0.23
S89	436	21	2.454	189.67	0.55	0.46	1.48	0.12	0.65	0.01
S89	437	19	2.421	238.45	0.37	0.24	1.74	-0.1	0.56	0.07
S90	438	9	1.157	154.03	-2.43	-1.76	-0.42	-2.08	-1.67	-2.22
S90	439	11	2.074	195.39	-2.7	-2.35	-0.23	-2.25	-1.88	-2.09
S90	440	11	1.612	66.6	-1.96	-2.1	-0.34	-2.31	-1.68	-1.75
S90	441	18	2.221	73.96	-1.13	-1.22	0.33	-1.4	-0.86	-0.84
S90	442	9	1.247	235.18	-1.85	-1.34	-0.26	-2.06	-1.38	-2.11
S91	443	22	2.65	211.4	0.83	0.6	0.71	0.11	0.56	-0.03
S91	444	20	2.569	234.86	0.54	0.36	1.13	-0.17	0.47	-0.39
S91	445	19	2.534	165.69	0.5	0.31	0.83	-0.14	0.38	-0.04
S91	446	28	3.019	140.48	1.07	0.83	1.67	0.12	0.92	0.46
S91	447	26	2.689	244.34	0.6	0.43	2.02	0.05	0.78	0.08
S92	448	20	2.595	153.36	0.77	0.54	1.86	-0.41	0.69	-0.07
S92	449	20	2.353	150.18	-0.13	0.03	1.58	-0.34	0.29	-0.22
S92	450	17	2.465	121.12	-0.01	-0.08	1.03	-0.53	0.1	-0.24
S92	451	15	2.204	136.87	-0.6	-0.57	1	-1.36	-0.38	-1
S92	452	16	2.138	174.06	0.26	0.38	1.47	-0.43	0.42	-0.43
S93	453	24	2.608	143.15	-0.25	0.09	1.13	0	0.24	-0.09
S93	454	17	1.785	131.89	-0.29	-0.08	1.09	-0.07	0.16	-0.38
S93	455	19	2.632	113.19	0.18	0.15	1.13	0.03	0.37	-0.12
S93	456	21	2.43	108.97	0.62	0.24	1.07	0.19	0.53	0.5
S93	457	27	2.512	185.23	0.28	0.36	1.16	-0.03	0.44	0.43
S94	458	5	1.311	121.84	-2.49	-2.55	-0.86	-3.08	-2.25	-3.74
S94	459	7	1.114	199.07	0.89	-2.11	-0.43	-2.67	-1.08	-2.92
S94	460	6	1.017	150.87	-2.05	-1.99	-0.26	-3.06	-1.84	-2.81
S94	461	9	1.489	166.53	-1.8	-1.92	0.26	-2.99	-1.61	-2.93
S94	462	9	1.194	158.82	-2.24	-2.38	0.03	-2.92	-1.88	-2.61
S95	463	9	1.458	180.34	0.27	0.16	0.39	-0.08	0.19	-0.71
S95	464	13	2.088	94.28	0.39	0.17	0.42	-0.5	0.12	-1.53
S95	465	11	1.857	144.91	-0.34	-0.27	0.48	0.06	-0.02	-0.86
S95	466	9	1.523	107.97	0.01	-0.21	-0.16	-0.18	-0.14	-0.64
S95	467	15	2.064	120.75	-0.2	-0.29	0.01	-0.09	-0.14	-1.42
S96	468	13	1.804	127.23	0.62	0.59	0.77	1.02	0.75	-0.49
S96	469	14	2.019	108.97	1.03	1.15	0.65	1.83	1.17	-0.69
S96	470	6	1.542	91.88	-0.45	-0.88	0.63	0.47	-0.06	-0.37
S96	471	7	1.475	138.13	0.39	-0.53	0.26	1.19	0.33	-0.24
S96	472	11	1.799	101.09	0.63	0.6	0.39	1.28	0.73	-0.13
S97	473	26	2.713	209.12	0.1	0.23	1.04	-0.12	0.31	-0.4
S97	474	13	2.135	134.43	0.48	0.39	0.22	-0.18	0.23	-0.75
S97	475	13	2.144	121.37	0.34	0.07	0.68	-0.44	0.16	-0.63
S97	476	16	2.451	178.73	0.66	0.29	0.65	-0.02	0.4	-0.85
S97	477	17	2.298	167.11	0.5	0.36	1.24	-0.1	0.5	-1.04
S98	478	17	2.001	243.05	1.15	0.81	1.08	0.38	0.86	-0.22
S98	479	15	2.147	184.93	1.53	0.84	0.88	0.1	0.84	-0.18
S98	480	13	2.103	156.71	1.34	0.79	0.48	1.29	0.98	0
S98	481	15	2.164	153.57	1.56	0.78	0.21	1.48	1.01	0.07
S98	482	19	2.269	159.7	1.08	0.63	0.07	0.93	0.68	0.31
S99	483	12	1.699	103.85	0.06	0.07	-0.07	0.57	0.16	-0.22
S99	484	14	1.807	116.92	-0.27	-0.35	-0.23	-0.13	-0.25	0.4
S99	485	12	1.799	85.88	-0.1	-0.25	0.01	-0.45	-0.2	-0.17
S99	486	12	2.081	69.76	-0.5	-0.42	0.58	-0.6	-0.24	-0.04
S99	487	12	1.797	29.24	0.11	-0.44	0.49	-0.39	-0.06	-0.33
S100	488	10	1.875	64.89	-0.22	-0.58	-0.01	0.44	-0.09	-1.02
S100	489	6	1.574	79.1	-0.93	-1.09	-0.62	-0.02	-0.67	-0.81
S100	490	12	2.289	42.82	-0.52	-0.55	-1.09	0.36	-0.45	-0.85
S100	491	12	2.268	33.05	-0.05	-0.17	-0.5	0.18	-0.14	-0.76
S100	492	15	2.096	182.81	-0.15	-0.22	-0.17	0.59	0.01	-1.04
S101	493	6	1.061	71.71	0.33	0.07	0.13	0.78	0.33	0.86
S101	494	5	1.144	30.36	0.38	0.06	0.23	0.81	0.37	-0.14
S101	495	6	1.402	25.34	0.57	-0.11	-0.34	0.12	0.06	-0.66
S101	496	10	1.779	26.66	1.01	0.06	-0.27	-0.49	0.08	-0.67
S101	497	10	1.833	29.5	0.92	0.25	-0.15	0.24	0.32	-0.49
S102	498	10	1.818	79.3	0.55	0.17	0.05	1.2	0.49	-0.31
S102	499	8	1.482	59.92	-0.91	-0.53	-0.01	-0.38	-0.46	-0.43
S102	500	10	1.551	79.07	-0.37	-0.69	-0.67	0.54	-0.3	-1.28
S102	501	11	1.788	64.27	0.5	0.79	-0.46	0.79	0.41	-1.47
S102	502	10	1.714	60.34	0.84	0.52	-0.57	0.83	0.41	-1.49
S103	503	10	1.563	54.38	-1.62	-1.63	1.24	0.1	-0.48	-2.18
S103	504	6	1.143	54.66	-1.25	-0.81	-1.23	1.06	-0.56	-1.84
S103	505	8	1.548	48.98	-0.84	-1.29	-1.47	0.06	-0.89	-1.68
S103	506	10	1.752	52.12	-0.24	-0.03	-0.91	0.37	-0.2	-0.86
S103	507	7	1.085	50.87	-0.63	-0.97	-1.42	-0.01	-0.76	-0.38
S104	508	16	2.421	304.09	-0.34	-0.59	-0.46	0.41	-0.25	-1.48
S104	509	9	1.896	18.01	-0.37	-0.01	-0.45	1.13	0.08	-1.39
S104	510	12	2.24	15.48	-1.16	-1.22	-0.71	0.14	-0.74	-1.32
S104	511	18	2.49	29.05	-0.37	-0.13	-0.67	0.78	-0.1	-1.1
S104	512	13	2.242	31.61	-1.25	-1	-0.72	-0.19	-0.79	-1.35
S105	513	7	1.699	27.36	-0.06	-0.02	-1.51	-0.96	-0.64	-0.63
S105	514	11	2.2	42.6	-0.13	-0.46	-2.15	-1.22	-0.99	-1.52
S105	515	12	1.956	48.92	-0.24	-0.26	-0.85	-0.27	-0.41	-1.2
S105	516	9	1.908	69.66	0.16	-0.58	0.15	-0.49	-0.19	-0.68
S106	517	16	2.516	256.45	0.33	-0.23	-0.75	0.19	-0.12	-0.39
S106	518	13	1.672	30.04	0.41	-0.16	-1.24	0.21	-0.2	-1.42
S106	519	10	1.842	17.32	-0.57	0.3	-1.06	-0.5	-0.46	-1.44
S106	520	18	2.482	322.11	0.45	0.23	-0.91	-0.64	-0.22	-0.97
S106	521	11	2.083	24.22	-0.7	-0.77	-0.24	-0.39	-0.53	-0.43
S107	522	11	1.871	69.18	-0.02	-0.03	-0.58	-0.54	-0.29	-0.94
S107	523	11	1.73	71.14	0.09	0.35	-0.15	-0.4	-0.03	0.51
S107	524	16	2.069	61.8	0.1	0	-0.36	-0.12	-0.1	-0.55
S107	525	15	2.282	33.4	0.02	0.13	-0.05	-0.24	-0.04	-0.36
S107	526	14	2.064	81.92	0.46	0.21	0.18	-0.25	0.15	-0.19
S108	527	11	1.772	21.55	-0.89	-1.26	-0.64	-1.09	-0.97	-1.25
S108	528	6	0.721	42.14	-0.77	-0.76	-0.47	-1.48	-0.87	-1.13
S108	529	14	1.783	45.04	0.52	0.19	-0.54	-1.47	-0.33	0.12
S108	530	13	2.181	53.8	-0.12	-0.7	-0.36	-1.15	-0.58	0.11
S108	531	17	2.132	42.44	0.07	-0.44	-0.59	-1.08	-0.51	-1.31
S109	532	10	1.683	23.7	-0.5	-0.28	-0.34	-0.8	-0.48	-1.83
S109	533	10	2.016	18.41	-0.83	-0.9	-0.65	-0.22	-0.65	-1.72
S109	534	7	1.152	15.35	-0.79	-1.25	-0.79	-0.15	-0.75	0.01
S109	535	11	2	23.57	-0.52	-0.87	-0.15	-0.1	-0.41	-1.12
S109	536	10	1.557	28.78	-0.43	-1.09	-0.19	0.07	-0.41	-0.63
S110	537	13	1.777	37.33	-1.04	-1	-0.03	0.1	-0.49	-0.94
S110	538	6	1.458	30.8	-1.17	-1.04	-1.03	0.15	-0.77	-0.24
S110	539	11	1.945	27.71	-0.67	-0.76	-0.53	0.22	-0.44	-1.56
S110	540	12	1.468	29.68	-1.15	-0.91	-0.67	-0.62	-0.84	-2.17
S110	541	10	1.574	12.4	-0.06	-0.37	-0.55	0.63	-0.09	-1.34
S111	542	10	1.857	327.34	0.01	-0.38	-1.66	-0.41	-0.61	-2.04
S111	543	9	1.523	26.53	-1.13	-1.66	-1.61	0.1	-1.08	-1.17
S111	544	8	1.719	25.59	-0.1	-0.53	-1.05	0.67	-0.25	-1.24
S111	545	12	1.871	29.42	-0.28	-0.1	-1.03	0.05	-0.34	-1.42
S111	546	11	1.849	27.32	-0.77	-0.87	-1.1	0.41	-0.58	-1.89
S112	547	8	1.675	36.71	-1.23	-1.46	-1.27	0.07	-0.97	-0.16
S112	548	5	1.066	43.16	-1.12	-1.75	-0.39	-0.15	-0.85	0.45
S112	549	7	1.367	27.99	-0.87	-0.93	-0.84	0.12	-0.63	-0.34
S112	550	6	1.524	33.29	-1.34	-1.4	-1.24	0.08	-0.98	-0.51
S112	551	7	1.305	37.48	-1.15	-1.33	-0.67	0.83	-0.58	-0.42
S113	552	13	2.028	39.35	0.47	0.29	-0.53	0.49	0.18	0.11
S113	553	14	2.147	69.52	0.4	-0.02	-0.65	0.69	0.11	-1.28
S113	554	17	2.194	38.54	0.41	0.25	-0.52	0.05	0.05	-0.63
S113	555	17	2.449	59.29	0.1	0.13	0.03	0.62	0.22	-0.31
S113	556	12	2.012	41.75	-0.56	0.47	-1.13	-0.37	-0.4	-0.59
S114	557	8	1.668	57.92	-0.74	-1.22	-0.84	0.16	-0.66	0.55
S114	558	10	1.88	44.6	-0.08	-0.95	-0.57	0.61	-0.25	-0.51
S114	559	14	2.201	41.03	0.29	-0.13	1.03	0.8	0.5	0.03
S114	560	14	2.332	41.42	-0.32	-0.38	-0.64	0.01	-0.33	-0.11
S114	561	10	1.837	56.89	-0.51	-0.49	-0.76	0.33	-0.36	0.28
S115	562	15	1.944	182.98	0.9	0.63	2.46	1.32	1.33	0.22
S115	563	9	1.402	249.12	0.61	0.35	2.68	1.25	1.22	-0.54
S115	564	9	1.513	130.38	0.64	-0.18	2.72	1.18	1.09	-1.64
S115	565	12	1.974	82.38	0.79	0.28	1.94	1.34	1.09	-1.07
S115	566	12	1.663	205.64	0.71	0.3	2.99	1.91	1.48	-0.63
S116	567	9	1.659	263.51	0.55	0.51	3.09	2.04	1.55	-0.92
S116	568	8	0.687	18.79	0.42	0.41	2.84	1.38	1.26	0.53
S116	569	10	1.631	213.01	-0.12	0.26	2.38	1.06	0.9	-0.71
S116	570	6	1.381	259.36	0.53	0.42	2.95	1.65	1.39	-0.22
S116	571	9	1.646	153.04	0.5	0.47	2.33	1.17	1.12	-0.01
S117	572	7	1.313	212.42	1.23	1.35	2.55	-0.72	1.1	-1.54
S117	573	8	1.134	119.92	0.82	1.1	1.83	1.14	1.22	0.27
S117	574	11	1.633	34.97	1.03	0.6	1.57	1.11	1.08	-1.22
S117	575	14	2.185	105.05	0.95	0.23	1.79	0.82	0.95	-0.8
S117	576	12	2.069	68.91	0.71	0.4	1.96	0.67	0.94	-1.72
S118	577	7	1.433	102.71	0.22	0.36	2.27	0.54	0.85	-0.54
S118	578	5	1.132	254.68	0.09	0.2	1.84	-1.19	0.24	-2.71
S118	579	9	1.805	56.83	0.47	0.03	1.38	-0.94	0.24	-1.88
S118	580	10	1.864	213.21	0.99	0.7	2.3	-0.85	0.79	-1.37
S118	581	9	1.481	134.37	0.24	-0.17	2.09	-0.6	0.39	-1.41
