# Supplementary material for: The Complex Biodiversity-Ecosystem Function Relationships for the Qinghai-Tibetan Grassland Community
Source: Front Plant Sci. 2022 Jan 27;12:772503. doi: 10.3389/fpls.2021.772503 (PMC8829388; doi:10.3389/fpls.2021.772503)
Supplement: Supplementary file 5 [file Table_2.xls]

## Sheet: 57 sites
Sites	Type	Climate belt	Latitude (N)	Longitude (E)	Altitude (m)	MAT (°C)	MWT (°C)	MCT (°C)	MAP (mm)	Richness (sp./m2)	AGB (g/m2)	Abundance(ind./m2)	Other informations
1	Meadow	Alpine	37.2534	99.0806	3362	-1.02	18.6	-20.9	293	8-10	60.36-88.76	724-1352
2	Meadow	Alpine	37.57	99.3602	3563	-4.87	14.4	-23.9	344	14-19	143.2-246.44	1144-1884	Three quadrats are involved
3	Desert steppe	Subalpine	37.0034	98.2011	3511	2.93	22.6	-16.9	227	3-8	71.24-183.08	6-40
4	Desert steppe	Subalpine	37.1954	97.5657	2826	4.48	24.8	-16.8	163	6-8	32.64-68.44	17-38
5	Desert steppe	Subalpine	36.7923	97.6835	2965	4.22	24.3	-16.4	170	7-12	39.4-154.9	19-152
6	Steppe meadow	Subglacial	35.6593	94.541	4600	-7.22	11.2	-25	244	5-10	46.26-53.35	72-272
7	Desert steppe	Alpine	35.8808	94.4963	3593	0.32	21	-20.4	104	5-8	16.83-85.88	6-13
8	Steppe meadow	Alpine	36.4488	98.6202	3598	-0.97	19.5	-21.7	255	4-7	33.86-96.58	18-73
9	Steppe	Subalpine	36.4413	98.1945	3178	2.72	21.5	-16.7	203	3-4	38.92-112.66	4-107
10	Wet meadow	Subalpine	36.7146	99.2667	3126	1.46	21.4	-18.7	246	6-7	28.22-122.12	69-177
11	Wet meadow	Subalpine	36.478	99.7356	3125	2.72	22.9	-18.2	44	4-8	65.88-132.28	15-48
12	Steppe	Subalpine	36.3529	100.287	3068	2.77	22	-17.5	356	5-11	79.3-229.96	50-229
13	Steppe meadow	Subalpine	35.6198	99.9402	3447	1.8	21.5	-18.8	367	11-17	36.14-264.5	281-447
14	Steppe	Subalpine	35.9784	100.162	3385	2.77	23.3	-18.9	350	5-10	109.09-156.12	122-349
15	Steppe meadow	Alpine	36.4204	100.96	3240	0.38	20	-20.1	443	9-12	46.31-114.5	124-324
16	Steppe meadow	Alpine	35.2915	101.201	3494	0.11	19.6	-19.7	520	7-14	78.45-233.5	181-372
17	Meadow	Alpine	35.0091	100.832	3842	-1.75	16.3	-20	527	16-31	178.88-213.04	540-1140	Three quadrats are involved
18	Meadow	Alpine	34.4894	100.154	3816	-1.14	16.9	-19.6	515	11-21	153.31-266.13	208-450
19	Steppe meadow	Alpine	34.5652	99.9401	3753	-0.75	17.6	-19.3	476	17-28	135.15-275.26	205-452
20	Meadow	Alpine	34.2512	100.271	4091	-3.76	14.9	-21.7	577	20-35	183.24-267.12	556-1076
21	Meadow	Alpine	33.8764	99.8313	4158	-3.17	15.9	-21.7	558	19-25	132.24-251.2	1028-1284	Four quadrats are involved
22	Meadow	Alpine	33.1271	97.4615	4308	-3.72	14.5	-21.5	552	29-37	196.92-299.48	1016-1428
23	Meadow	Alpine	33.1246	97.4014	3942	-1.49	16.6	-19.6	516	21-24	162.72-194.6	964-1240	Three quadrats are involved
24	Cushion	Alpine	33.4822	96.1128	4404	-4.17	14.3	-22.6	554	15-17	38.68-98.43	457-535
25	Wet meadow	Alpine	33.2934	99.3188	4267	-2.51	15.7	-20.7	525	6-8	134.28-327.64	340-580
26	Meadow	Alpine	32.9429	95.8526	4463	-4.48	14	-22.7	569	20-29	94.84-176.96	676-1028
27	Cushion	Alpine	32.9617	96.1478	4254	-2.45	15.6	-20.8	533	15-17	98.64-193.96	808-1264
28	Steppe meadow	Subalpine	32.8644	96.8923	3970	1.175	19.4	-17.5	515	15-22	113.16-178.28	628-1164
29	Steppe meadow	Subalpine	32.6296	96.5565	3869	2.25	19.4	-15.5	520	16-19	116.16-137.48	780-1232
30	Meadow	Alpine	31.5417	96.4544	4368	-1.52	14.9	-17.9	587	10-23	98.84-132.6	384-668
31	Meadow	Subalpine	31.4689	96.4014	3981	1.35	16.8	-14.7	571	14-22	112.16-196.88	388-616	Four quadrats are involved
32	Meadow	Alpine	31.1532	96.4763	4096	-0.01	15.5	-15.4	581	20-25	182-271.28	604-924
33	Meadow	Subalpine	31.475	95.613	3975	1.78	17.7	-14.2	596	17-30	137.2-205.52	512-664
34	Wet meadow	Alpine	31.8964	94.2724	4417	-2.62	15.2	-20	620	10-24	99.68-273.8	724-1060
35	Meadow	Alpine	31.8932	90.5679	4317	-1.7	15.9	-19.3	591	20-27	129.2-189.56	564-896
36	Cushion	Alpine	31.9156	93.3366	4787	-4.65	14.3	-23	584	12-20	60.28-87.16	552-908
37	Cushion	Alpine	30.5152	91.3033	4354	-0.01	17.6	-13.2	420	5-9	40.56-49.84	488-596
38	Wet meadow	Alpine	31.4352	92.0202	4442	-0.26	18.1	-18.4	426	10-15	112.04-247.6	956-1532
39	Wet meadow	Alpine	31.4206	92.0125	4449	-0.2	18.4	-18.4	426	7-11	70.92-119.96	372-800
40	Steppe	Subalpine	35.3874	100.108	3232	2.79	22.9	-18.5	380	8-11	77.41-117.69	160-239
41	Steppe	Subalpine	35.2462	100.501	2988	3.55	23.4	-17.6	423	6-11	68.01-120.74	38-84
42	Steppe meadow	Subalpine	32.3168	96.4501	3642	4.38	20.8	-12.8	510	15-24	74.89-131.23	124-235
43	Steppe meadow	Alpine	30.2694	90.7124	4442	1.37	19.2	-15.6	397	8-15	44.72-88.39	316-435
44	Steppe	Alpine	30.4916	91.0839	4272	2.95	21.2	-14.7	420	14-24	34.51-82.01	193-322
45	Desert steppe	Alpine	29.9607	90.2745	4541	0.76	17.9	-17.5	409	5-8	32.25-53.32	158-329
46	Steppe	Alpine	29.9965	90.3735	4380	2.3	21	-15.4	376	11-15	58.74-78.12	183-323
47	Desert steppe	Alpine	29.3322	89.5052	3800	5.69	22.9	-12	361	4-5	34.24-144.28	33-108
48	Desert steppe	Subalpine	29.2064	88.8023	3881	4.96	21.5	-11.7	402	5-12	23.16-62.89	57-140
49	Desert steppe	Subalpine	29.185	88.4205	3891	4.93	21.8	-11.7	429	8-11	55.44-146.36	40-167
50	Desert steppe	Subalpine	29.1432	88.1534	4068	3.94	20.6	-12.4	412	7-15	66.1-118.6	155-280
51	Desert steppe	Subalpine	29.3073	88.813	3725	5.32	22.7	-12.4	339	4-11	45.08-123.09	41-98
52	Desert steppe	Subalpine	29.2856	90.3903	3670	6.07	21.8	-10.9	380	5-7	68.08-138.47	20-45
53	Steppe	Subalpine	36.0569	98.1237	3359	1.53	22	-19.6	215	4-5	58.34-125.29	46-73
54	Steppe meadow	Subalpine	35.2651	98.991	4234	-5.56	14.5	-25.9	371	9-16	58.48-135.28	552-1292
55	Steppe meadow	Subalpine	35.4244	99.3863	3949	-3.38	16	-23	373	7-10	44.64-81.84	792-1364
56	Steppe meadow	Alpine	35.0222	98.6185	4329	-5.84	14.2	-26	364	7-11	32.61-52.48	514-699
57	Steppe meadow	Alpine	34.793	98.1185	4273	-4.55	14.5	-23.9	349	8-13	59.28-85.16	732-1316
58	Steppe	Alpine	35.015	97.6021	4256	-3.99	15.3	-23.7	320	6-9	30.28-70.96	888-1648
59	Steppe	Alpine	35.0199	97.318	4254	-4.4	13.7	-22.9	323	6-7	32.2-57.52	548-1380
60	Wet meadow	Alpine	33.3252	97.4311	4178	-1.63	18	-21.7	514	19-25	122.72-223.04	1456-1818
61	Meadow	Subglacial	33.7726	96.9791	4673	-6.43	12.8	-25.7	534	11-20	45-71.72	496-1252
62	Meadow	Alpine	33.9752	96.6216	4487	-5.56	13.2	-24.5	496	19-25	78.04-175.16	860-1580
63	Steppe meadow	Alpine	34.3119	95.7127	4310	-3.87	15.3	-23.1	414	10-16	36.76-60.01	411-602
64	Meadow	Alpine	34.1419	95.8809	4406	-3.43	15.6	-22.6	448	7-14	64.6-138.92	496-1160
65	Wet meadow	Alpine	35.0674	94.1715	4408	-3.71	15.6	-23.1	251	4-12	72.52-170	936-1692
66	Cushion	Alpine	33.796	95.3759	4322	-3.69	15.1	-22.6	466	7-14	57.52-108.36	768-1140
67	Meadow	Subglacial	33.6438	95.2747	4650	-6.48	12.5	-25.1	508	14-21	80.96-199.28	1312-2148
68	Wet meadow	Subglacial	34.7653	92.8994	4666	-5.75	12.8	-23.9	294	9-14	87.2-130.6	1196-1760
69	Meadow	Alpine	34.0285	92.3431	4651	-4.59	14.8	-24	305	6-12	44.27-62.7	306-541
70	Cushion	Alpine	31.856	91.6971	4755	-3.98	14.7	-22.5	432	9-13	29.16-85.48	716-1380
71	Steppe meadow	Alpine	31.568	91.5723	4571	-2.27	15.5	-19.4	425	9-12	29.69-47.45	385-591
72	Meadow	Alpine	31.7717	92.6165	4595	-4.25	13.5	-21.3	511	12-16	75.44-131.76	800-1940
73	Cushion	Subglacial	32.8788	91.9142	5217	-9.04	10.7	-26.8	450	11-17	55.76-96.32	820-1792
74	Meadow	Subglacial	33.2192	91.8559	4842	-5.22	14.2	-24.2	381	6-12	20.97-36.48	85-187
75	Steppe meadow	Alpine	33.0125	98.03	4329	-2.93	15.6	-21.2	548	19-30	123.8-256.76	1096-2140
76	Steppe meadow	Alpine	32.9691	98.3379	3956	0.97	18.9	-17.9	522	12-19	77.04-196	744-1300
77	Meadow	Alpine	32.3778	98.5943	4007	-0.46	17.2	-17.9	575	13-24	143.4-202.8	1016-1584
78	Meadow	Alpine	31.9973	99.0705	4022	0.61	17.9	-16.7	606	15-25	80.56-190.12	980-1448
79	Meadow	Subalpine	31.6043	100.186	3947	2.47	19.2	-14.6	638	19-34	154.28-182.08	872-1620
80	Meadow	Subalpine	31.6609	100.711	3534	3.54	19.1	-11.6	675	16-27	83.68-145.04	756-1424
81	Meadow	Alpine	31.8671	99.1031	4044	-1.37	15.4	-17	633	14-28	144.68-200	644-1536
82	Meadow	Subalpine	31.8126	99.4302	3655	2.4	19.1	-14.7	616	19-27	85.52-166.16	844-1668
83	Meadow	Alpine	31.1416	99.7571	4225	-2.65	15.1	-19	646	18-29	168.52-283.56	892-1600
84	Meadow	Subalpine	31.0271	99.6114	3981	2.21	19.1	-15.2	602	20-33	150.96-263.92	1004-1596
85	Wet meadow	Subalpine	31.1152	99.3649	3837	1.37	18.2	-14.7	613	8-19	109.28-178.32	888-1264
86	Meadow	Subalpine	31.9784	100.561	3571	2.06	19.3	-15.3	681	14-20	82.16-208.8	1124-2252
87	Meadow	Subalpine	32.9955	100.602	3549	1.66	19.1	-17	710	17-26	79.04-167.96	584-1272
88	Meadow	Alpine	33.4516	100.979	3885	-1.71	16.8	-20.1	716	20-30	132.2-191.08	1112-1564
89	Meadow	Alpine	37.5241	101.514	3211	-0.96	15.9	-17.9	480	19-24	138.64-259.04	1028-1632
90	Wet meadow	Alpine	37.7097	100.99	3516	-4.97	13.3	-23.3	483	9-18	66.6-235.16	680-1276
91	Steppe meadow	Alpine	37.6119	101.321	3180	-1.99	17.4	-21.6	468	19-28	140.48-244.32	740-1240
92	Meadow	Alpine	37.9782	100.851	3233	-2.28	17.9	-22	434	15-20	121.12-174.08	916-1356
93	Meadow	Alpine	38.0867	100.356	2915	-0.5	20.3	-21.1	403	17-27	113.2-185.24	1176-1588
94	Wet meadow	Alpine	38.8362	98.9288	3730	-6.91	12.9	-26.6	342	5-9	121.84-199.08	436-624
95	Meadow	Alpine	38.6386	99.3379	3438	-4.72	16.4	-25	361	9-15	94.28-180.36	428-1308
96	Steppe meadow	Alpine	38.4123	99.6125	3235	-4.15	15.8	-23.5	377	6-14	91.88-138.12	640-1028
97	Meadow	Alpine	37.8088	100.463	3466	-4.88	14.4	-24.3	430	13-26	121.36-209.12	872-1692
98	Steppe meadow	Alpine	37.3528	100.514	3373	-2.05	16.6	-21.4	427	13-19	153.56-243.08	488-976
99	Steppe meadow	Subalpine	36.9813	100.92	3087	0.54	19.9	-19.9	437	12-14	69.76-149.24	664-1100
100	Steppe meadow	Alpine	34.9587	98.1214	4198	-3.96	15.4	-24	322	6-15	33.05-79.1	92-271
101	Steppe meadow	Alpine	34.5548	95.4075	4182	-2.03	17.7	-21.9	332	5-10	25.34-71.72	312-504
102	Steppe meadow	Alpine	34.79	95.0279	4311	-3.2	16.6	-23	301	8-11	59.92-79.3	435-804
103	Steppe	Alpine	35.0129	94.4155	4346	-3.14	16.9	-22.8	253	6-10	48.98-54.67	437-562
104	Desert steppe	Alpine	35.2535	93.9052	4399	-3.63	16.4	-22.8	233	9-18	15.48-31.61	147-316
105	Desert steppe	Alpine	35.516	93.7353	4522	-4.55	15.1	-23.6	232	7-12	27.36-69.66	118-221	Four quadrats are involved
106	Desert steppe	Alpine	35.2576	93.1163	4585	-5.17	13.5	-23.1	261	10-18	17.32-30.04	94-226
107	Steppe	Alpine	34.4571	93.7304	4536	-3.95	16.1	-23.7	281	11-16	33.4-81.93	313-585
108	Desert steppe	Subglacial	32.1191	91.712	4733	-3.78	15.3	-22.8	434	6-17	21.55-53.8	303-772
109	Desert steppe	Alpine	31.3734	90.5988	4548	-0.02	17	-16.1	427	7-11	15.35-28.78	115-330
110	Steppe	Alpine	31.4961	91.0659	4576	-0.51	16.8	-18.4	422	6-13	12.4-37.33	181-432
111	Steppe meadow	Alpine	31.4262	90.0901	4641	-0.8	17.8	-19.3	429	8-12	22.6-29.42	261-499
112	Desert steppe	Alpine	31.5654	89.6757	4587	-0.77	17.8	-19.3	429	5-8	27.99-43.16	328-510
113	Steppe	Alpine	33.7538	92.1932	4615	-3.95	16	-23.6	318	12-17	38.54-69.52	245-656
114	Steppe	Alpine	34.2825	92.7001	4478	-3.33	17.4	-23.5	278	8-14	41.03-57.92	100-236
115	Steppe	Subalpine	38.225	100.059	2792	2.52	22.3	-18.8	393	9-15	82.37-249.12	148-362
116	Steppe	Subalpine	37.2991	100.175	3240	1.34	20.1	-17.9	381	6-10	153.04-304.14	214-532
117	Steppe	Alpine	37.1449	99.4081	3230	0.36	19.8	-19.4	285	7-14	34.97-212.4	198-457
118	Steppe	Subalpine	37.2577	99.8508	3183	1.62	20.7	-18	340	5-10	56.83-254.69	171-481
